# Supplementary material for: Unveiling the Cytotoxicity Potential of Nanoemulsion of Peltophorum pterocarpum Extract: A Natural Hemocompatible Injection Competing with Doxorubicin
Source: Pharmaceuticals (Basel). 2025 Nov 28;18(12):1818. doi: 10.3390/ph18121818 (PMC12735563; doi:10.3390/ph18121818)
Supplement: Supplementary file 1 [file pharmaceuticals-18-01818-s001.zip]

Archive with 1 entries (1 files):
- pharmaceuticals-3953785-supplementary.pdf
